# Supplementary material for: External validation of the priapism impact profile in a Jamaican cohort of patients with sickle cell disease
Source: PLoS One. 2021 Oct 15;16(10):e0258560. doi: 10.1371/journal.pone.0258560 (PMC8519460; doi:10.1371/journal.pone.0258560)
Supplement: S2 File — (XLSX) [file pone.0258560.s002.xlsx]

## Sheet: RAW Data
id	Age	Marital Status	Hb status	Hx of hydroxyurea	When medication used	Length of time medication used (please separate in questionnaire)	Age at first episode of priap	priapism episodes in past yr	date of most recent episode	hx of hospital visit for pria	intervention at hospital (blood aspiration, saline irrigation, sympathomimetic injection, shunting, surgery)	hx of hospitalization in past year for pria	Date of hospital visit in past year	intervention	Q1 worry about overall health, response	Q1 importance	Q1 clarity	Q2 distress about priapism, response	Q2 importance	Q2 clarity	Q3 Effect of P on daily life, response	Q3 importance	Q3 clarity	Q4 negative effect of P on daily activities, response	Q4 importance	Q4 clarity	Q5 negative effect of P on feelings, response	Q5 importance	Q5 clarity	Q6 effect of P on reln'ship with partner, response	Q6 importance	Q6 clarity	Q7 effect of P on sexual confidence, response	Q7 importance	Q7 clarity	Q8 having trouble getting erection, response	Q8 importance	Q8 clarity	Q9 problems with sexual desire, response	Q9 importance	Q9 clarity	Q10 physical discomfort caused by P, response	Q10 importance	Q10 clarity	Q11 level of penile pain caused by P, response	Q11 importance	Q11 clarity	Q12 abnormal penile shape caused by P, response	Q12 importance
1	51	single	SS	N	N/a	n/a	30	N	2 yrs ago (2013)	N	n/a	N	n/a	n/a	2	M	L	1	L	L	1	L	L	2	L	L	1	L	L	1	L	L	1	L	L	1	L	L	1,2	L	L	3	L	M	3	M	M	1	L
2	31	single	SS	N	n/a	n/a	9	Y	2014-07-01	N	n/a	N	n/a	n/a	6	H	H	4	M	M	2	M	M	3	M	M	3	H	H	2	M	M	3	H	H	2	M	M	4	H	M	4	L	M	5	M	L	1	L
3	17	unanswered	unanswered	N	n/a	n/a	16	Y	"yesterday" (assumed 5/2015)	Y	blood aspiration, sympathomimetic injection	Y	yesterday (5/2015)	blood aspiration, sympathomimetic injection	2	M	M	6	H	H	2	M	L	4	M	H	3	M	H	3	M	L	5	H	M	4	M	M	3	L	H	6	M	H	6	H	H	5	M
4	42	single	unanswered	N	n/a	n/a	26.5	N	"don't know"	Y	surgical procedure	N	n/a	n/a	4	H	H	6	H	H	4	H	H	6	M	H	7	H	H	7	H	H	7	H	H	7	H	H	7	H	H	4	M	H	2	L	H	4	L
5	25	single	SB	N	n/a	n/a	20.5	N	2013	N	n/a	N	n/a	n/a	6	H	H	3	M	H	1	L	H	1	M	M	1	M	H	1	L	H	1	M	H	2	L	H	1	L	H	2	H	H	6	H	H	2	L
6	19	unanswered	unanswered	N	n/a	n/a	16	N	~4yrs ago (2011)	Y	unanswered	N	n/a	n/a	3	H	H	3	M	H	2	M	H	2	M	H	2	M	H	2	M	H	1	L	H	1	L	H	1	L	H	1	M	H	6	M	H	1	L
7	48	single	SS	N	n/a	n/a	22	N	"a year ago" (2014)	N	n/a	N	n/a	n/a	2	H	H	1	M	H	1	H	L	2	M	M	4	L	M	2	M	H	1	L	H	1	M	L	4	M	M	3	L	M	6	M	M	6	M
8	22	single	SB	Y	"since 2005"	(~10yrs)	13	N	"late last year, around November" (~nov 2014)	N	n/a	N	n/a	n/a	4	M	H	1	L	H	1	L	H	1	L	H	1	L	H	1	M	H	1	M	H	1	L	H	1	M	L	2	M	H	7	H	H	1	L
9	19	unanswered	SS	Y	unanswered	"until present"	14	Y	2015-01-21	N	n/a	N	n/a	n/a	1	L	M	2	M	H	1	L	H	1	L	H	1	L	H	1	L	H	1	L	H	1	L	H	2	M	H	3	M	H	3	M	H	1	L
10	31	single	SS	N	n/a	n/a	21	N	ocurred once at age 20-22	Y	blood aspiration, saline irrigation	N	n/a	n/a	7	H	M	5	H	M	5	M	H	6	H	M	3	H	M	2	M	M	2	M	M	1	M	M	2	M	M	6	M	M	7	H	M	7	H
11	18	unanswered	unanswered	unanswered	unanswered	1 hr***	16	N	"no"	N	n/a	N	n/a	n/a	1	H	H	2	H	H	3	M	M	2	H	H	2	H	H	1	M	M	1	M	M	1	H	H	1	M	M	1	H	H	2	H	H	2	H
12	22	unanswered	unanswered	N	n/a	n/a	12	Y	2015-01-01	N	n/a	N	n/a	n/a	1	H	H	2	M	M	2	M	H	2	M	M	6	H	H	7	H	M	7	H	M	7	M	M	2	L	M	2	M	M	5	H	H	5	H
13	34	unanswered	SS	N	n/a	n/a	20	Y	"Monday" (5/11/2015)	N	n/a	N	n/a	n/a	2	H	H	2	H	H	1	M	H	3	H	H	4	H	H	3	M	H	2	H	H	1	H	H	2	H	H	5	H	H	5	H	H	2	M
14	37	married	SS	N	n/a	n/a	16	N	"age 16 yrs"	N	n/a	N	n/a	n/a	1	H	H	1	L	H	1	L	H	2	L	H	1	L	H	1	L	H	1	L	H	1	L	H	1	L	H	5	L	H	5	H	H	1	L
15	36	married	SC	N	n/a	n/a	34	N	2013-04-01	N	n/a	N	n/a	n/a	4	H	H	1	H	H	1	H	H	2	H	H	1	M	H	1	L	H	1	M	H	1	M	H	1	M	H	2	H	H	3	M	H	1	L
16	999	unanswered	SB	unanswered	unanswered	unanswered	15	Y	2015-01-01	N	n/a	N	n/a	n/a	7	H	H	7	H	H	1	H	H	6	H	H	3	H	L	1	H	H	6	H	H	2	M	L	Unanswered	H	H	1	H	H	6	L	H	3	H
17	22	single	SS	N	n/a	n/a	17	Y	2015-01-01	N	n/a	N	n/a	n/a	3	H	H	1	L	M	1	L	H	1	L	H	1	H	H	1	M	H	1	H	H	1	H	H	1	M	H	1	M	H	4	H	H	1	L
18	29	unanswered	unanswered	unanswered	unanswered	unanswered	8	N	"no"	Y	"ice"	N	n/a	n/a	1	L	H	1	L	H	1	L	H	1	L	H	1	L	H	1	L	H	1	L	H	1	L	L	1	L	H	1	H	H	1	H	H	1	L
19	32	unanswered	SS	N	"last night"	n/a	25	Y	"last night" (6/18/2015)	N	n/a	N	n/a	n/a	2	H	M	2	H	L	2	L	L	5	H	L	2	H	L	1	? (H, L)	L	2	H	L	2	H	L	2	L	H	1	L	M	2	H	H	2	H
20	33	married	unanswered	N	n/a	n/a	32	Y	"May"	N	n/a	N	n/a	n/a	1	M	H	2	M	H	2	H	M	1	L	L	1	L	L	1	M	M	1	L	L	1	L	L	1	L	L	1	L	L	2	M	M	1	L
21	24	unanswered	SS	N	n/a	n/a	14	Y	"this week"	N	n/a	N	n/a	n/a	6	M	M	6	M	M	7	H	H	7	H	H	4	M	M	1	L	L	2	M	M	5	M	L	6	L	M	6	M	H	6	H	H	4	H
22	20	single	SS	N	n/a	n/a	16	Y	"may"	N	n/a	N	n/a	n/a	2	M	H	1	M	H	1	H	H	1	M	M	3	H	H	2	H	H	3	H	H	1	M	H	1	M	M	2	M	M	1	H	M	1	M
23	32	single	SS	unanswered	unanswered	unanswered	999	N	"don't have a recent"	Y	blood aspiration	N	n/a	n/a	7	H	H	7	H	H	7	H	H	7	H	H	7	H	H	7	H	H	7	H	H	7	H	H	7	H	H	7	H	H	7	H	H	7	H
24	29	single	SS	N	n/a	n/a	11.5	N	~2yrs ago	N	n/a	N	n/a	n/a	2	M	H	1	L	H	1	L	H	1	L	H	1	L	M	1	M	M	1	M	M	1	H	M	1	H	L	2	H	L	2	H	M	2	M
25	30	single	SS	N	n/a	n/a	25	N	"none"	N	n/a	N	n/a	n/a	2	H	H	1	H	H	1	H	H	1	H	H	1	H	H	1	H	H	1	H	H	1	H	H	1	H	H	1	H	H	5	H	H	1	H
26	23	single	unanswered	N	n/a	n/a	12.5	Y	"Tuesday" (5/25/2015)	Y	"don't remember"	N	n/a	n/a	1	M	M	2	L	L	1	L	L	2	M	M	7	H	H	6	H	H	6	H	H	7	L	L	2	M	M	4	M	M	6	M	M	2	L
27	32	single	SS	N	n/a	n/a	26	Y	2015-05-18	N	n/a	N	n/a	n/a	6	H	H	4	H	H	4	H	H	6	H	L	4	H	H	4	L	L	5	H	H	1	L	L	1	L	L	5	H	H	6	H	H	5	L
28	21	single	SS	N	n/a	n/a	14	N	age 16	Y	sympathomimetic injection	N	n/a	n/a	6	H	H	4	H	H	4	M	M	3	M	M	4	H	H	3	H	H	3	H	M	2	H	H	4	M	H	2	H	H	6	H	H	4	M
29	39	unanswered	SS	N	n/a	n/a	14	N	15 yrs ago (~24)	N	n/a	N	n/a	n/a	4	H	H	1	H	H	1	M	M	1	H	H	1	H	H	1	H	H	1	H	H	1	L	L	1	H	H	1	L	L	1	L	L	1	L
30	29	unanswered	unanswered	N	n/a	n/a	27	Y	"two months ago" (March 2015)	N	n/a	N	n/a	n/a	3	L	L	3	M	H	1	L	L	6	H	L	1	L	L	1	L	L	2	L	L	1	L	L	1	L	L	3	L	M	3	M	M	1	M
31	27	single	SS	N	n/a	n/a	13	Y	2015-05-22	N	n/a	N	n/a	n/a	4	H	H	6	Unanswered	Unanswered	2	H	H	5	H	H	2	H	H	2	H	H	2	H	H	1	H	H	1	H	H	6	H	H	6	H	H	2	H
32	47	unanswered	SS	N	n/a	n/a	17.5	N	>20yrs ago	N	n/a	N	n/a	n/a	2	H	H	1	L	L	1	L	L	1	L	L	2	L	L	3	M	M	1	L	L	1	L	L	6	H	H	1	L	L	1	L	L	1	L
33	24	single	SS	N	n/a	n/a	12	Y	2015-04-01	Y	surgical procedure	N	n/a	n/a	6	H	H	5	M	H	3	M	H	4	L	H	2	L	H	2	L	H	1	L	H	1	M	H	1	L	H	4	M	H	5	H	H	2	M
34	53	single	unanswered	N	n/a	n/a	18	N	19yo	N	n/a	N	n/a	n/a	5	H	H	1	L	L	1	L	L	1	L	L	1	L	L	1	L	L	1	L	L	2	M	M	4	M	M	4	H	H	5	M	M	1	L
35	42	married	SS	N	n/a	n/a	31.5	N	"one only"	Y	sympathomimetic injection	N	n/a	n/a	6	H	H	2	H	H	1	H	H	2	H	L	2	H	H	2	H	H	1	M	H	1	M	H	1	M	H	4	H	H	2	H	H	3	M
36	38	single	unanswered	Y	unanswered	1.5 yrs	14.5	Y	3 weeks ago	N	n/a	N	n/a	n/a	4	H	H	6	H	H	6	H	H	6	H	H	5	H	H	4	H	H	6	H	H	1	M	M	4	H	H	7	H	H	7	H	H	7	H
37	30	single	SS	N	n/a	n/a	13	Y	2015-05-28	Y	saline irrigation	N	n/a	n/a	7	H	H	7	H	H	7	H	H	6	H	H	5	H	H	5	H	H	7	H	H	3	H	H	7	H	H	6	H	H	6	H	H	6	M
38	23	single	unanswered	unanswered	n/a	n/a	14	N	7 yrs ago	N	n/a	N	n/a	n/a	3	H	H	1	H	H	1	H	H	1	H	H	1	H	H	1	H	H	2	H	H	1	H	H	1	H	H	1	H	H	1	H	H	1	H
39	30	single	SS	N	n/a	n/a	20	N	10 yrs ago	N	n/a	N	n/a	n/a	1	L	M	1	L	M	1	L	H	1	L	L	1	L	H	1	L	H	1	L	M	1	L	M	1	L	H	1	L	M	1	L	M	1	L
40	24	single	SS	N	n/a	n/a	16.5	Y	Last month ~5/2015	N	n/a	N	n/a	n/a	3	H	H	1	L	L	1	L	L	1	H	H	1	H	H	1	L	L	1	L	L	1	L	L	1	H	H	1	L	L	3	M	M	1	L
41	26	single	SS	N	n/a	n/a	12	Y	"last month" 6/11/2015	N	n/a	N	n/a	n/a	4	H	H	5	M	M	3	L	L	6	H	M	3	M	H	2	H	H	2	L	M	2	H	H	4	H	H	1	H	H	7	H	H	7	H
42	32	married	SS	N	n/a	n/a	17	N	unanswered	N	n/a	N	n/a	n/a	4	H	H	6	H	H	2	M	L	2	L	M	3	L	H	4	M	H	4			2	L	H	2	L	M	6	H	H	7	H	H	2	L
43	39	single	SS	N	n/a	n/a	999	N	unanswered	N	n/a	N	n/a	n/a	1	H	H	1	H	H	1	H	H	1	H	H	1	H	H	1	H	H	1	H	H	1	H	H	1	H	H	1	H	H	6	H	H	3	H
44	52	unanswered	unanswered	N	n/a	n/a	20	N	unanswered	Y	unanswered	unanswered	unanswered	unanswered	7	L	L	1	H	L	1	L	L	1	H	L	1	H	H	1	L	H	1	L	H	1	H	L	1	L	H	1	L	H	1	L	L	1	L
45	19	unanswered	SS	N	n/a	n/a	13	Y	last week	N	n/a	N	n/a	n/a	6	H	H	4	L	H	1	L	H	2	M	H	3	L	L	2	L	H	3	M	H	1	H	H	5	H	H	3	M	H	1	M	H	1	L
46	27	single	SB	Y	unanswered	3 yrs	15	Y	2 weeks ago	N	n/a	N	n/a	na	6	H	H	2	M	H	1	M	H	2	H	H	1	M	M	1	L	H	2	H	H	1	L	H	1	H	H	4	H	H	5	H	H	2	L
47	56	married	SS	N	n/a	n/a	13	N	unsure	N	n/a	N	n/a	n/a	4	H	H	1	L	M	1	L	L	1	M	M	1	M	H	1	M	H	1	H	H	1	H	H	1	H	H	1	H	H	1	H	H	1	L
48	32	single	SS	N	n/a	n/a	25	N	age 30	N	n/a	N	n/a	n/a	2	H	H	1	H	M	1	H	M	2	H	H	1	H	H	1	H	H	1	M	M	1	H	H	1	H	M	4	H	H	4	H	H	1	unanswered
49	33	unanswered	SS	N	n/a	n/a	25	Y	1 month	Y	blood aspiration	N	n/a	N	2	H	L	4	H	H	6	L	H	5	L	H	1	H	L	2	H	L	7	H	H	3	H	L	6	L	H	2	H	L	7	H	L	3	H
50	18	unanswered	SS	N	n/a	n/a	14	Y	3 months ago	Y	blood aspiration	N	n/a	n/a	7	H	H	2	H	H	3	M	M	7	H	H	1	M	H	3	H	M	2	M	L	2	H	H	3	H	H	1	H	M	7	H	H	1	unanswered
51	32	single	SS	N	n/a	n/a	20	Y	1month	N	n/a	N	n/a	n/a	5	H	H	5	H	H	3	L	L	5	H	H	1	M	M	2	L	L	1	L	L	1	L	L	1	H	H	5	H	H	7	H	H	1	L
52	22	single	SS	N	n/a	n/a	22	Y	"last Sunday"	N	n/a	N	n/a	n/a	7	H	H	7	H	H	6	L	H	4	H	H	1	L	L	1	L	H	1	L	L	1	L	L	1	L	L	7	H	H	7	H	H	7	H
53	23	single	SS	N	n/a	n/a	17	Y	unanswered	Y	blood aspiration "when I was 17, I was admitted for priapism; they pull the blood"	N	n/a	n/a	5	H	H	4	M	H	1	M	M	1	L	L	4	H	H	1	H	H	4	H	H	1	H	H	1	M	H	7	H	H	7	H	H	1	H
54	29	single	SS	N	n/a	n/a	28	N	"sometime in 2014"	N	n/a	N	n/a	n/a	4	H	H	1	H	H	1	H	H	1	L	H	1	H	H	1	H	H	1	H	H	1	H	H	1	H	H	2	H	H	2	H	H	1	H
55	67	single	SC	N	n/a	n/a	20	N	"2-3 years ago"	N	n/a	N	n/a	n/a	1	unanswered	H	1	H	H	1	L	L	3	L	L	1	L	unanswered	1	L	unanswered	2	L	unanswered	2	M	unanswered	3	L	unanswered	3	L	unanswered	3	L	unanswered	3	L
56	25	single	SS	N	n/a	n/a	23	Y	"about a month ago"	N	n/a	N	n/a	n/a	3	M	H	4	M	H	1	M	H	3	M	H	2	M	H	1	M	H	3	L	H	1	L	H	1	L	H	4	H	H	5	H	H	3	M
57	999	unanswered	unanswered	N	n/a	n/a	19	Y	2015-06-10	N	n/a	N	n/a	n/a	2	H	H	4	H	H	2	H	H	5	H	H	Unanswered	unanswered	unanswered	2	unanswered	unanswered	1	unanswered	unanswered	1	unanswered	unanswered	1	unanswered	unanswered	6	unanswered	unanswered	5	unanswered	unanswered	4	unanswered
58	40	single	SS	N	n/a	n/a	14.5	N	unanswered	Y	"pain killers"	N	n/a	n/a	4	H	H	1	H	H	1	H	H	1	H	H	1	H	H	1	H	H	1	H	H	1	H	H	2	H	H	1	H	H	1	H	H	1	M
59	61	married	unanswered	unanswered	unanswered	unanswered	21	N	"can't remember"	N	n/a	N	n/a	n/a	7	H	H	5	M	unanswered	unanswered	M	M	4	M	M	6	H	H	2	L	H	6	M	M	5	H	H	6	H	H	3	M	M	1	L	L	1	L
60	24	unanswered	SS	N	n/a	n/a	13.5	N	unanswered	Y	injection, shunting, surgical procedure	N	n/a	n/a	6	H	H	7	H	H	6	H	H	7	H	H	7	H	H	7	H	H	6	H	H	7	H	H	6	H	H	6	H	H	7	H	H	5	M
61	46	single	unanswered	N	n/a	n/a	25	N	"no"	Y	shunting	N	n/a	n/a	4	H	unanswered	1	L	unanswered	1	L	unanswered	1	L	unanswered	1	H	unanswered	4	M	unanswered	4	M	unanswered	1	L	unanswered	2	H	unanswered	1	L	unanswered	1	L	unanswered	1	L
62	21	single	SS	N	n/a	n/a	16	Y	"5 months ago"	N	n/a	N	n/a	n/a	4	M	H	4	M	M	1	L	L	1	M	H	3	L	H	1	L	L	1	L	L	1	M	L	1	L	L	3	L	L	7	H	H	4	M
63	38	single	SS	N	n/a	n/a	999	Y	2015-09-16	N	n/a	N	n/a	n/a	7	H	H	4	M	H	4	L	H	3	M	H	2	M	H	1	L	H	1	L	H	1	L	H	4	M	H	7	H	H	6	H	H	3	M
64	27	single	SC	N	n/a	n/a	16	N	2013	Y	blood aspiration	N	n/a	n/a	2	H	H	2	H	H	1	H	M	1	M	H	1	H	H	1	H	H	1	H	H	1	H	H	1	H	H	5	H	H	6	H	H	1	H
65	30	single	SS	N	n/a	n/a	25	N	unanswered	Y	"injection"	N	n/a	n/a	7	H	unanswered	1	unanswered	L	2	unanswered	L	3	unanswered	L	1	unanswered	L	1	unanswered	L	1	unanswered	L	1	unanswered	L	1	unanswered	L	1	unanswered	L	4	unanswered	H	1	unanswered
66	52	married	SS	N	n/a	n/a	30	Y	last month"	N	n/a	N	n/a	n/a	2	L	L	2	L	L	2	L	L	2	L	L	2	L	L	2	L	L	2	L	L	2	L	L	2	L	L	3	L	L	4	M	M	2	L
67	33	single	SS	N	n/a	n/a	16	Y	"october 2014"	Y	Saline irrigation	Y	"september 2014"	saline irrigation	2	H	H	1	H	H	1	H	H	1	H	H	1	H	H	1	H	H	1	H	H	1	H	H	1	H	H	1	H	H	1	H	H	1	M
68	27	single	SS	N	n/a	n/a	19	Y	~Sep 2015	N	n/a	N	n/a	n/a	5	H	unanswered	5	H	unanswered	1	H	unanswered	1	H	unanswered	1	H	unanswered	1	H	unanswered	1	M	unanswered	1	H	unanswered	1	M	unanswered	6	H	unanswered	6	H	unanswered	1	M
69	33	unanswered	unanswered	N	n/a	n/a	15	Y	"last week"	Y	"injection, shunting"	N	n/a	n/a	7	H	unanswered	7	H	unanswered	2	L	unanswered	6	H	unanswered	1	L	unanswered	7	L	unanswered	1	L	unanswered	1	L	unanswered	1	L	unanswered	1	L	unanswered	7	H	unanswered	7	L
70	21	single	SS	N	n/a	n/a	17	Y	"About 2 months ago"	N	n/a	N	n/a	n/a	1	H	H	4	H	M	1	L	H	3	M	M	1	L	M	1	L	M	1	L	M	1	L	H	1	L	H	2	M	H	5	H	H	2	L
71	35	single	SS	N	n/a	n/a	30	N	"5 years ago"	N	n/a	N	n/a	n/a	4	H	H	4	L	H	1	L	H	1	L	H	1	L	H	1	L	H	1	L	H	1	L	H	1	L	H	1	L	H	1	L	H	1	L
72	29	single	SS	N	n/a	n/a	28	Y	2014-10-01	Y	Blood aspiration	Y	2014-10-01	blood aspiration	3	H	H	2	M	H	1	H	H	1	M	H	1	M	H	1	H	H	2	H	H	1	H	H	1	H	H	1	H	H	1	H	H	1	H
73	27	unanswered	SC	Y	unanswered	"2 days"	24	unanswered	unanswered	unanswered	unanswered	Y	unanswered	unanswered	1	L	M	7	L	L	5	M	L	4	M	L	1	L	M	1	L	L	unanswered	M	L	1	M	L	3	L	M	4	unanswered	unanswered	1	L	M	1	L
74	23	single	unanswered	N	n/a	n/a	22	Y	"last year 2014"	N	n/a	N	n/a	n/a	4	M	H	2	L	H	1	H	H	1	L	H	1	H	H	1	H	H	1	M	H	1	L	H	1	L	M	1	L	H	4	H	H	1	L
75	40	married	SC	N	n/a	n/a	39	N	"About a year ago or 6 months"	N	n/a	N	n/a	n/a	7	H	H	6	H	H	4	M	M	5	H	H	7	H	H	7	H	H	7	M	H	7	M	H	6	H	H	6	M	M	4	M	M	4	M
76	20	single	SS	unanswered	unanswered	unanswered	19	Y	"Last month"	unanswered	unanswered	unanswered	unanswered	unanswered	6	H	H	3	unanswered	unanswered	1	unanswered	L	1	unanswered	unanswered	1	unanswered	unanswered	1	unanswered	unanswered	1	unanswered	unanswered	1	unanswered	unanswered	1	unanswered	unanswered	3	unanswered	unanswered	3	unanswered	unanswered	1	unanswered
77	33	unanswered	SS	N	n/a	n/a	11.5	Y	2015-09-05	Y	unanswered	N	unanswered	unanswered	7	H	H	7	H	H	5	M	H	4	H	H	5	H	H	5	L	H	7	M	M	2	L	H	5	M	M	7	H	H	7	H	H	6	H
78	22	single	SS	N	n/a	n/a	15.5	N	2010	N	n/a	N	n/a	n/a	1	L	H	1	L	M	1	M	M	1	M	M	1	L	L	1	L	L	1	L	M	1	L	L	1	L	M	1	M	M	1	H	H	1	M
79	28	unanswered	unanswered	N	n/a	n/a	21	N	unanswered	N	n/a	N	n/a	n/a	1	L	L	1	L	H	1	L	H	1	L	H	1	L	H	1	L	H	1	unanswered	L or H	1	unanswered	H	1	L	H	1	L	H	unanswered	L	H	unanswered	M
80	35	unanswered	SB	N	n/a	n/a	33.5	Y	"a longtime"	N	n/a	N	n/a	n/a	4	M	M	2	M	H	2	L	H	1	L	M	1	L	M	1	L	M	1	L	M	1	L	H	1	L	H	1	L	H	3	L	H	1	L
81	21	single	SS	N	n/a	n/a	15	N	"6 years"	Y	sympathomimetic injection	N	n/a	n/a	4	H	H	1	M	H	1	H	H	1	M	H	1	M	H	1	L	H	1	M	H	1	M	H	1	M	H	1	H	H	1	H	H	1	M
82	36	single	SS	N	n/a	n/a	16	Y	"december" (~one month prior)	N	n/a	N	n/a	n/a	3	H	H	4	H	H	1	M	M	2	L	L	2	H	H	2	M	M	2	M	M	1	H	H	1	H	H	5	H	H	4	H	H	1	M
83	21	single	unanswered	N	n/a	n/a	14	N	"6 years"	Y	blood aspiration	N	n/a	n/a	1	L	H	7	M	H	3	M	H	1	L	L or H	1	L	H	1	L	H	2	L	H	3	M	H	3	L	H	7	H	H	7	H	H	6	M
84	23	single	SS	N	n/a	n/a	19	Y	2016-02-01	N	n/a	N	n/a	n/a	4	H	M	5	H	H	2	M	H	2	L	L	2	M	H	2	M	H	2	M	H	1	H	H	1	M	M	5	H	H	5	H	H	1	M
85	35	single	SC	N	n/a	n/a	34	Y	"January 2016" (~one month prior)	Y	surgical procedure	Y	unanswered	surgical procedure	6	H	H	6	H	H	4	M	H	6	H	H	2	H	H	2	H	H	2	H	H	2	H	H	3	H	H	6	H	H	6	H	H	4	M
86	49	single	SS	N	n/a	n/a	20	N	"early 20s"	N	n/a	N	n/a	n/a	5	M	H	1	L	H	1	L	H	1	L	H	1	L	H	1	L	H	1	L	H	1	L	H	1	L	H	1	L	H	1	L	H	1	L
87	22	single	SS	N	n/a	n/a	5	N	"Not recent, happen only once at age 5. therefore that would be 5 years ago"	Y	blood aspiration	N	n/a	n/a	2	H	unanswered	1	unanswered	H	1	unanswered	H	1	unanswered	H	1	H	unanswered	1	H	unanswered	1	H	unanswered	1	H	unanswered	1	H	unanswered	1	H	unanswered	1	H	unanswered	1	H
88	21	single	unanswered	y	unanswered	"for 15 years or so"	17	N	"6 years ago"	Y	SURGERY, IRRIGATION	N	N/A	N/A	1	H	H	1	H	H	1	L	H	1	L	H	1	L	H	1	L	H	1	L	H	1	L	H	1	L	H	1	L	H	1	L	H	1	L
89	20	single	SS	N	N/A	N/A	18	Y	"3 WEEKS AGO"	N	N/A	N	N/A	N/A	5	H	H	6	H	H	5	M	H	4	H	H	5	H	H	5	H	H	3	H	H	2	L	H	4	M	H	6	H	H	7	H	H	6	unanswered
90	52	married	SS	N	n/a	n/a	30	N	"20 years ago"	Y	surgical procedure	N	n/a	n/a	4	M	M	3	M	M	3	L	L	3	M	M	3	M	M	3	M	M	3	M	M	3	M	M	3	M	M	3	L	L	2	L	L	3	unanswered
91	42	single	SS	N	n/a	n/a	999	Y	"7 days ago"	N	N/A	N	n/a	n/a	5	H	H	2	H	H	2	H	H	2	H	H	3	H	H	2	M	H	4	H	H	3	H	H	3	M	H	4	H	H	4	H	H	3	H
92	26	single	unanswered	N	n/a	n/a	17	Y	"TODAY"	N	N/A	N	n/a	n/a	6	H	H	6	H	H	5	H	M	5	H	H	6	H	H	2	H	H	4	H	H	1	H	H	3	M	H	7	H	H	7	H	H	1	H
93	56	married	SS	N	n/a	n/a	25	Y	UNANSWERED	N	N/A	N	N/A	N/A	1	M	H	2	M	H	3	H	H	3	M	H	4	M	H	4	L	H	4	L	H	2	H	H	2	M	H	2	H	H	2	M	H	1	unanswered
94	41	single	SS	unanswered	unanswered	unanswered	29	N	"15 YEAR"	Y	unanswered	N	N/A	N/A	4	M	M	2	L	L	2	L	M	2	M	L	2	M	L	2	M	M	2	M	M	1	L	M	2	L	L	3	unanswered	unanswered	unanswered	H	M	1	L
95	22	single	SS	N	n/a	n/a	14.5	Y	"about a month or two ago"	N	n/a	N	N/A	N/A	1	H	H	1	H	H	1	H	H	1	H	H	1	H	H	1	H	H	1	H	H	1	H	H	1	H	H	2	H	H	3	H	H	1	H
96	25	single	unanswered	N	n/a	n/a	13	Y	2016-09-06	N	N/A	N	N/A	N/A	5	H	H	4	H	H	2	M	H	3	H	H	3	L	H	2	M	H	3	H	H	1	L	H	1	L	H	6	H	H	7	H	H	1	unanswered
97	35	single	SS	N	N/A	N/A	13	Y	"JULY" 2016	N	N/A	N	N/A	N/A	6	H	H	5	H	H	2	H	H	5	H	H	3	H	H	1	H	H	3	H	H	1	H	H	1	H	H	6	H	H	6	H	H	1	H
98	18	single	SS	Y	unanswered	"TWO MONTHS"	999	N	"TWENTY FOUR HOURS'	Y	BLOOD ASPIRATION	N	N/A	N/A	3	M	H	4	M	M	1	H	H	2	L	M	1	L	L	1	L	L	1	L	L	1	M	H	1	L	H	3	L	H	6	M	M	6	M
99	36	married	SS	N	N/A	N/A	17	Y	"3 WEEKS AGO"	N	N/A	N	N/A	N/A	4	H	H	2	H	H	2	H	H	3	H	H	4	H	H	4	H	H	3	H	H	1	M	H	3	H	H	4	H	H	5	H	H	3	L
100	20	single	unanswered	N	N/A	N/A	999	Y	"TODAY"	N	N/A	N	N/A	N/A	3	L	H	6	H	H	4	H	H	3	H	L	1	L	H	1	L	H	1	L	M	1	L	H	4	H	H	7	H	H	3	H	H	1	L
101	21	single	SS	N	N/A	N/A	18	Y	"MONDAY"	N	N/A	N	N/A	N/A	7	H	H	3	M	H	3	M	H	5	M	H	4	L	H	4	M	H	5	L	H	3	L	H	4	M	H	5	M	H	5	H	H	4	M
[truncated: 66 more columns]

## Sheet: Coded Data
	married = 1, single = 2, relationship = 3	SS = 1, SB = 2, SC = 3		1 = less than 1 year, 2 = 1-5 years, 3 = greater than 5 years	0 = < 10, 1 = 11-10, 2 = 20-29, 3 = 30-39…		0 = once, 1 = < 1 year ago, 2 = 1-5years ago, 3 = 6-10 years ago, 4 = >10 years ago		blood aspiration = 1, saline irrigation = 2, sympathomimetic injection = 3, shunting = 4, surgery = 5, other = 6				PRIAPISM IMPACT PROFILE (in past 2 weeks) 1 = none, 2= minimal, 3=slight, 4=moderate, 5=substantial, 6=extreme, 7=very extreme, importance/clarity of question high (H), Medium (M), low(L)																																				PIP Scoring
Age	Marital_Status	Hb_status	Hydroxyurea_use?	How_long?	Age_first_episode	Ep_PastYear	Most_Recent	Hospitalization?	Hospital_intervention1	Hospital_intervention2	Hospital_Intervention3	Hospitalization_ PastYr	Q1	Q1_importance	Q1_clarity	Q2	Q2_importance	Q2_clarity	Q3	Q3_importance	Q3_clarity	Q4	Q4_importance	Q4_clarity	Q5	Q5_importance	Q5_clarity	Q6	Q6_importance	Q6_clarity	Q7	Q7_importance	Q7_clarity	Q8	Q8_importance	Q8_clarity	Q9	Q9_importance	Q9_clarity	Q10	Q10_importance	Q10_clarity	Q11	Q11_importance	Q11_clarity	Q12	Q12_importance	Q12_clarity	QoL
51	2	1	N	8	3	N	2	N	8	8	8	8	2	M	L	1	L	L	1	L	L	2	L	L	1	L	L	1	L	L	1	L	L	1	L	L	2	L	L	3	L	M	3	M	M	1	L	L	6
31	2	1	N	8	0	Y	1	N	8	8	8	8	6	H	H	4	M	M	2	M	M	3	M	M	3	H	H	2	M	M	3	H	H	2	M	M	4	H	M	4	L	M	5	M	L	1	L	L	15
17			N	8	1	Y	1	Y	1	2	8	Y	2	M	M	6	H	H	2	M	L	4	M	H	3	M	H	3	M	L	5	H	M	4	M	M	3	L	H	6	M	H	6	H	H	5	M	H	14
42	2		N	8	2	N		Y	5	8	8	N	4	H	H	6	H	H	4	H	H	6	M	H	7	H	H	7	H	H	7	H	H	7	H	H	7	H	H	4	M	H	2	L	H	4	L	H	20
25	2	2	N	8	2	N	2	N	8	8	8	8	6	H	H	3	M	H	1	L	H	1	M	M	1	M	H	1	L	H	1	M	H	2	L	H	1	L	H	2	H	H	6	H	H	2	L	M	11
19			N	8	1	N	2	Y				N	3	H	H	3	M	H	2	M	H	2	M	H	2	M	H	2	M	H	1	L	H	1	L	H	1	L	H	1	M	H	6	M	H	1	L	H	10
48	2	1	N	8	2	N	2	N	8	8	8	8	2	H	H	1	M	H	1	H	L	2	M	M	4	L	M	2	M	H	1	L	H	1	M	L	4	M	M	3	L	M	6	M	M	6	M	M	6
22	2	2	Y	3	1	N	1	N	8	8	8	8	4	M	H	1	L	H	1	L	H	1	L	H	1	L	H	1	M	H	1	M	H	1	L	H	1	M	L	2	M	H	7	H	H	1	L	H	7
19		1	Y		1	Y	1	N	8	8	8	8	1	L	M	2	M	H	1	L	H	1	L	H	1	L	H	1	L	H	1	L	H	1	L	H	2	M	H	3	M	H	3	M	H	1	L	H	5
31	2	1	N	8	2	N	0	Y	1	8	8	N	7	H	M	5	H	M	5	M	H	6	H	M	3	H	M	2	M	M	2	M	M	1	M	M	2	M	M	6	M	M	7	H	M	7	H	M	23
18				1	1	N		N	8	8	8	8	1	H	H	2	H	H	3	M	M	2	H	H	2	H	H	1	M	M	1	M	M	1	H	H	1	M	M	1	H	H	2	H	H	2	H	H	8
22			N	8	1	Y	1	N	8	8	8	8	1	H	H	2	M	M	2	M	H	2	M	M	6	H	H	7	H	M	7	H	M	7	M	M	2	L	M	2	M	M	5	H	H	5	H	M	7
34		1	N	8	2	Y	1	N	8	8	8	8	2	H	H	2	H	H	1	M	H	3	H	H	4	H	H	3	M	H	2	H	H	1	H	H	2	H	H	5	H	H	5	H	H	2	M	H	8
37	1	1	N	8	1	N	4	N	8	8	8	8	1	H	H	1	L	H	1	L	H	2	L	H	1	L	H	1	L	H	1	L	H	1	L	H	1	L	H	5	L	H	5	H	H	1	L	L	5
26	1	3	N	8	3	N	2	N	8	8	8	8	4	H	H	1	H	H	1	H	H	2	H	H	1	M	H	1	L	H	1	M	H	1	M	H	1	M	H	2	H	H	3	M	H	1	L	H	8
37		2			1	Y	1	N	8	8	8	8	7	H	H	7	H	H	1	H	H	6	H	H	3	H	L	1	H	H	6	H	H	2	M	L		H	H	1	H	H	6	L	H	3	H	L	21
22	2	1	N	8	1	Y	1	N	8	8	8	8	3	H	H	1	L	M	1	L	H	1	L	H	1	H	H	1	M	H	1	H	H	1	H	H	1	M	H	1	M	H	4	H	H	1	L	H	6
29					0	N		Y	6	8	8	N	1	L	H	1	L	H	1	L	H	1	L	H	1	L	H	1	L	H	1	L	H	1	L	L	1	L	H	1	H	H	1	H	H	1	L	H	4
32		1	N	8	2	Y	1	N	8	8	8	8	2	H	M	2	H	L	2	L	L	5	H	L	2	H	L	1	H	L	2	H	L	2	H	L	2	L	H	1	L	M	2	H	H	2	H	L	11
33	1		N	8	3	Y	1	N	8	8	8	8	1	M	H	2	M	H	2	H	M	1	L	L	1	L	L	1	M	M	1	L	L	1	L	L	1	L	L	1	L	L	2	M	M	1	L	L	6
24		1	N	8	1	Y	1	N	8	8	8	8	6	M	M	6	M	M	7	H	H	7	H	H	4	M	M	1	L	L	2	M	M	5	M	L	6	L	M	6	M	H	6	H	H	4	H	H	26
20	2	1	N	8	1	Y	1	N	8	8	8	8	2	M	H	1	M	H	1	H	H	1	M	M	3	H	H	2	H	H	3	H	H	1	M	H	1	M	M	2	M	M	1	H	M	1	M	L	5
32	2	1				N		Y	1	8	8	N	7	H	H	7	H	H	7	H	H	7	H	H	7	H	H	7	H	H	7	H	H	7	H	H	7	H	H	7	H	H	7	H	H	7	H	H	7
29	2	1	N	8	1	N	2	N	8	8	8	8	2	M	H	1	L	H	1	L	H	1	L	H	1	L	M	1	M	M	1	M	M	1	H	M	1	H	L	2	H	L	2	H	M	2	M	M	5
30	2	1	N	8	2	N		N	8	8	8	8	2	H	H	1	H	H	1	H	H	1	H	H	1	H	H	1	H	H	1	H	H	1	H	H	1	H	H	1	H	H	5	H	H	1	H	H	5
23	2		N	8	1	Y	1	Y				N	1	M	M	2	L	L	1	L	L	2	M	M	7	H	H	6	H	H	6	H	H	7	L	L	2	M	M	4	M	M	6	M	M	2	L	L	6
32	2	1	N	8	2	Y	1	N	8	8	8	8	6	H	H	4	H	H	4	H	H	6	H	L	4	H	H	4	L	L	5	H	H	1	L	L	1	L	L	5	H	H	6	H	H	5	L	L	20
21	2	1	N	8	1	N	2	Y	3	8	8	N	6	H	H	4	H	H	4	M	M	3	M	M	4	H	H	3	H	H	3	H	M	2	H	H	4	M	H	2	H	H	6	H	H	4	M	H	17
39		1	N	8	1	N	4	N	8	8	8	8	4	H	H	1	H	H	1	M	M	1	H	H	1	H	H	1	H	H	1	H	H	1	L	L	1	H	H	1	L	L	1	L	L	1	L	L	7
29			N	8	2	Y	1	N	8	8	8	8	3	L	L	3	M	H	1	L	L	6	H	L	1	L	L	1	L	L	2	L	L	1	L	L	1	L	L	3	L	M	3	M	M	1	M	L	13
27	2	1	N	8	1	Y	1	N	8	8	8	8	4	H	H	6			2	H	H	5	H	H	2	H	H	2	H	H	2	H	H	1	H	H	1	H	H	6	H	H	6	H	H	2	H	H	17
47		1	N	8	1	N	4	N	8	8	8	8	2	H	H	1	L	L	1	L	L	1	L	L	2	L	L	3	M	M	1	L	L	1	L	L	6	H	H	1	L	L	1	L	L	1	L	L	5
24	2	1	N	8	1	Y	1	Y	5	8	8	N	6	H	H	5	M	H	3	M	H	4	L	H	2	L	H	2	L	H	1	L	H	1	M	H	1	L	H	4	M	H	5	H	H	2	M	H	18
53	2		N	8	1	N	4	N	8	8	8	8	5	H	H	1	L	L	1	L	L	1	L	L	1	L	L	1	L	L	1	L	L	2	M	M	4	M	M	4	H	H	5	M	M	1	L	L	8
42	1	1	N	8	3	N	0	Y	3	8	8	N	6	H	H	2	H	H	1	H	H	2	H	L	2	H	H	2	H	H	1	M	H	1	M	H	1	M	H	4	H	H	2	H	H	3	M	H	11
38	2		Y	2	1	Y	1	N	8	8	8	8	4	H	H	6	H	H	6	H	H	6	H	H	5	H	H	4	H	H	6	H	H	1	M	M	4	H	H	7	H	H	7	H	H	7	H	H	22
30	2		N	8	1	Y	1	Y	2	8	8	N	7	H	H	7	H	H	7	H	H	6	H	H	5	H	H	5	H	H	7	H	H	3	H	H	7	H	H	6	H	H	6	H	H	6	M	M	27
23	2		N	8	1	N	3	N	8	8	8	8	3	H	H	1	H	H	1	H	H	1	H	H	1	H	H	1	H	H	2	H	H	1	H	H	1	H	H	1	H	H	1	H	H	1	H	H	6
30	3	1	N	8	2	N	3	N	8	8	8	8	1	L	M	1	L	M	1	L	H	1	L	L	1	L	H	1	L	H	1	L	M	1	L	M	1	L	H	1	L	M	1	L	M	1	L	L	4
24	2	1	N	8	1	Y	1	N	8	8	8	8	3	H	H	1	L	L	1	L	L	1	H	H	1	H	H	1	L	L	1	L	L	1	L	L	1	H	H	1	L	L	3	M	M	1	L	L	6
26	3	1	N	8	1	Y	1	N	8	8	8	8	4	H	H	5	M	M	3	L	L	6	H	M	3	M	H	2	H	H	2	L	M	2	H	H	4	H	H	1	H	H	7	H	H	7	H	H	18
32	3	1	N	8	1	N		N	8	8	8	N	4	H	H	6	H	H	2	M	L	2	L	M	3	L	H	4	M	H	4			2	L	H	2	L	M	6	H	H	7	H	H	2	L	H	14
39	2	1	N	8		N		N	8	8	8	N	1	H	H	1	H	H	1	H	H	1	H	H	1	H	H	1	H	H	1	H	H	1	H	H	1	H	H	1	H	H	6	H	H	3	H	H	4
52			N	8	2	N		Y					7	L	L	1	H	L	1	L	L	1	H	L	1	H	H	1	L	H	1	L	H	1	H	L	1	L	H	1	L	H	1	L	L	1	L	H	10
19		1	N	8	1	Y	1	N	8	8	8	N	6	H	H	4	L	H	1	L	H	2	M	H	3	L	L	2	L	H	3	M	H	1	H	H	5	H	H	3	M	H	1	M	H	1	L	H	13
27	2	2	Y	2	1	Y	1	N	8	8	8	N	6	H	H	2	M	H	1	M	H	2	H	H	1	M	M	1	L	H	2	H	H	1	L	H	1	H	H	4	H	H	5	H	H	2	L	L	11
56	1	1	N	8	1	N		N	8	8	8	N	4	H	H	1	L	M	1	L	L	1	M	M	1	M	H	1	M	H	1	H	H	1	H	H	1	H	H	1	H	H	1	H	H	1	L	M	7
32	2	1	N	8	2	N	2	N	8	8	8	N	2	H	H	1	H	M	1	H	M	2	H	H	1	H	H	1	H	H	1	M	M	1	H	H	1	H	M	4	H	H	4	H	H	1			6
33		1	N	8	2	Y	1	Y	1	8	8	N	2	H	L	4	H	H	6	L	H	5	L	H	1	H	L	2	H	L	7	H	H	3	H	L	6	L	H	2	H	L	7	H	L	3	H	H	17
18		1	N	8	1	Y	1	Y	1	8	8	N	7	H	H	2	H	H	3	M	M	7	H	H	1	M	H	3	H	M	2	M	L	2	H	H	3	H	H	1	H	M	7	H	H	1			19
32	2	1	N	8	2	Y	1	N	8	8	8	N	5	H	H	5	H	H	3	L	L	5	H	H	1	M	M	2	L	L	1	L	L	1	L	L	1	H	H	5	H	H	7	H	H	1	L	L	19
22	2	1	N	8	2	Y	1	N	8	8	8	N	7	H	H	7	H	H	6	L	H	4	H	H	1	L	L	1	L	H	1	L	L	1	L	L	1	L	L	7	H	H	7	H	H	7	H	H	24
23	2	1	N	8	1	Y		Y	1	8	8	N	5	H	H	4	M	H	1	M	M	1	L	L	4	H	H	1	H	H	4	H	H	1	H	H	1	M	H	7	H	H	7	H	H	1	H	H	11
29	3	1	N	8	2	N	2	N	8	8	8	N	4	H	H	1	H	H	1	H	H	1	L	H	1	H	H	1	H	H	1	H	H	1	H	H	1	H	H	2	H	H	2	H	H	1	H	H	7
67	2	3	N	8	2	N	2	N	8	8	8	N	1		H	1	H	H	1	L	L	3	L	L	1	L		1	L		2	L		2	M		3	L		3	L		3	L		3	L		6
25	2	1	N	8	2	Y	1	N	8	8	8	N	3	M	H	4	M	H	1	M	H	3	M	H	2	M	H	1	M	H	3	L	H	1	L	H	1	L	H	4	H	H	5	H	H	3	M	H	11
40	2	1	N	8	1	N		Y	6	8	8	N	4	H	H	1	H	H	1	H	H	1	H	H	1	H	H	1	H	H	1	H	H	1	H	H	2	H	H	1	H	H	1	H	H	1	M	M	7
61	1				2	N		N	8	8	8	N	7	H	H	5	M			M	M	4	M	M	6	H	H	2	L	H	6	M	M	5	H	H	6	H	H	3	M	M	1	L	L	1	L	L	16
24		1	N	8	1	N		Y	3	4	5	N	6	H	H	7	H	H	6	H	H	7	H	H	7	H	H	7	H	H	6	H	H	7	H	H	6	H	H	6	H	H	7	H	H	5	M	H	26
46	2		N	8	2	N		Y	4	8	8	N	4	H		1	L		1	L		1	L		1	H		4	M		4	M		1	L		2	H		1	L		1	L		1	L		7
21	2	1	N	8	1	Y	1	N	8	8	8	N	4	M	H	4	M	M	1	L	L	1	M	H	3	L	H	1	L	L	1	L	L	1	M	L	1	L	L	3	L	L	7	H	H	4	M	H	10
38	2	1	N	8		Y	1	N	8	8	8	N	7	H	H	4	M	H	4	L	H	3	M	H	2	M	H	1	L	H	1	L	H	1	L	H	4	M	H	7	H	H	6	H	H	3	M	H	18
27	2	3	N	8	1	N	2	Y	1	8	8	N	2	H	H	2	H	H	1	H	M	1	M	H	1	H	H	1	H	H	1	H	H	1	H	H	1	H	H	5	H	H	6	H	H	1	H	H	6
30	2	1	N	8	2	N		Y	3	8	8	N	7	H		1		L	2		L	3		L	1		L	1		L	1		L	1		L	1		L	1		L	4		H	1		L	13
52	1	1	N	8	3	Y	1	N	8	8	8	N	2	L	L	2	L	L	2	L	L	2	L	L	2	L	L	2	L	L	2	L	L	2	L	L	2	L	L	3	L	L	4	M	M	2	L	L	8
33	2	1	N	8	1	Y	2	Y	2	8	8	Y	2	H	H	1	H	H	1	H	H	1	H	H	1	H	H	1	H	H	1	H	H	1	H	H	1	H	H	1	H	H	1	H	H	1	M	H	5
27	2	1	N	8	1	Y	1	N	8	8	8	N	5	H		5	H		1	H		1	H		1	H		1	H		1	M		1	H		1	M		6	H		6	H		1	M		12
33			N	8	1	Y	1	Y	3	4	8	N	7	H		7	H		2	L		6	H		1	L		7	L		1	L		1	L		1	L		1	L		7	H		7	L		22
21	2	1	N	8	1	Y	1	N	8	8	8	N	1	H	H	4	H	M	1	L	H	3	M	M	1	L	M	1	L	M	1	L	M	1	L	H	1	L	H	2	M	H	5	H	H	2	L	M	9
35	2	1	N	8	3	N	2	N	8	8	8	N	4	H	H	4	L	H	1	L	H	1	L	H	1	L	H	1	L	H	1	L	H	1	L	H	1	L	H	1	L	H	1	L	H	1	L	H	10
29	2	1	N	8	2	Y	2	Y	1	8	8	Y	3	H	H	2	M	H	1	H	H	1	M	H	1	M	H	1	H	H	2	H	H	1	H	H	1	H	H	1	H	H	1	H	H	1	H	H	7
27		3	Y	1	2							Y	1	L	M	7	L	L	5	M	L	4	M	L	1	L	M	1	L	L		M	L	1	M	L	3	L	M	4			1	L	M	1	L	H	17
23	2		N	8	2	Y	2	N	8	8	8	N	4	M	H	2	L	H	1	H	H	1	L	H	1	H	H	1	H	H	1	M	H	1	L	H	1	L	M	1	L	H	4	H	H	1	L	H	8
40	1	3	N	8	3	N	1	N	8	8	8	N	7	H	H	6	H	H	4	M	M	5	H	H	7	H	H	7	H	H	7	M	H	7	M	H	6	H	H	6	M	M	4	M	M	4	M	M	22
20	2	1			1	Y	1						6	H	H	3			1		L	1			1			1			1			1			1			3			3			1			11
33		1	N	8	1	Y	1	Y				N	7	H	H	7	H	H	5	M	H	4	H	H	5	H	H	5	L	H	7	M	M	2	L	H	5	M	M	7	H	H	7	H	H	6	H	H	23
22	2	1	N	8	1	N	3	N	8	8	8	N	1	L	H	1	L	M	1	M	M	1	M	M	1	L	L	1	L	L	1	L	M	1	L	L	1	L	M	1	M	M	1	H	H	1	M	M	4
28			N	8	2	N		N	8	8	8	N	1	L	L	1	L	H	1	L	H	1	L	H	1	L	H	1	L	H	1		H	1		H	1	L	H	1	L	H		L	H		M	H	4
35		2	N	8	3	Y		N	8	8	8	N	4	M	M	2	M	H	2	L	H	1	L	M	1	L	M	1	L	M	1	L	M	1	L	H	1	L	H	1	L	H	3	L	H	1	L	H	9
21	2	1	N	8	1	N	3	Y	3	8	8	N	4	H	H	1	M	H	1	H	H	1	M	H	1	M	H	1	L	H	1	M	H	1	M	H	1	M	H	1	H	H	1	H	H	1	M	H	7
36	2	1	N	8	1	Y	1	N	8	8	8	N	3	H	H	4	H	H	1	M	M	2	L	L	2	H	H	2	M	M	2	M	M	1	H	H	1	H	H	5	H	H	4	H	H	1	M	M	10
21	2		N	8	1	N	3	Y	1	8	8	N	1	L	H	7	M	H	3	M	H	1	L	H	1	L	H	1	L	H	2	L	H	3	M	H	3	L	H	7	H	H	7	H	H	6	M	H	12
23	2	1	N	8	1	Y	1	N	8	8	8	N	4	H	M	5	H	H	2	M	H	2	L	L	2	M	H	2	M	H	2	M	H	1	H	H	1	M	M	5	H	H	5	H	H	1	M	H	13
35	2	3	N	8	3	Y	1	Y	5	8	8	Y	6	H	H	6	H	H	4	M	H	6	H	H	2	H	H	2	H	H	2	H	H	2	H	H	3	H	H	6	H	H	6	H	H	4	M	H	22
49	2	1	N	8	2	N	4	N	8	8	8	N	5	M	H	1	L	H	1	L	H	1	L	H	1	L	H	1	L	H	1	L	H	1	L	H	1	L	H	1	L	H	1	L	H	1	L	H	8
22	2	1	N	8	0	N	4	Y	1	8	8	N	2	H		1		H	1		H	1		H	1	H		1	H		1	H		1	H		1	H		1	H		1	H		1	H		5
[truncated: 77 more columns]

## Sheet: RETEST
													PRIAPISM IMPACT PROFILE (in past 2 weeks) P = Priapism, 1 = none, 2= minimal, 3=slight, 4=moderate, 5=substantial, 6=extreme, 7=very extreme, importance/clarity of question high (H), Medium (M), low(L)																																				PIP Scoring
Age	Marital Status	Hb status	Hx of hydroxyurea/ hydroxycarbamide/ hydrea/ droxia use	When medication used	Length of time medication used (please separate in questionnaire)	Age at first episode of priapism	priapism episodes in past year?	hx of hospital visit for priapism?	intervention at hospital (blood aspiration, saline irrigation, sympathomimetic injection, shunting, surgery)	hx of hospitalization in past year for priapism?	Date of hospital visit in past year	intervention	Q1 worry about overall health, response	Q1 importance	Q1 clarity	Q2 distress about priapism, response	Q2 importance	Q2 clarity	Q3 Effect of P on daily life, response	Q3 importance	Q3 clarity	Q4 negative effect of P on daily activities, response	Q4 importance	Q4 clarity	Q5 negative effect of P on feelings, response	Q5 importance	Q5 clarity	Q6 effect of P on reln'ship with partner, response	Q6 importance	Q6 clarity	Q7 effect of P on sexual confidence, response	Q7 importance	Q7 clarity	Q8 having trouble getting erection, response	Q8 importance	Q8 clarity	Q9 problems with sexual desire, response	Q9 importance	Q9 clarity	Q10 physical discomfort caused by P, response	Q10 importance	Q10 clarity	Q11 level of penile pain caused by P, response	Q11 importance	Q11 clarity	Q12 abnormal penile shape caused by P, response	Q12 importance	Q12 clarity	Quality of life (Q1-4)
33	999	999	n	N/A	n/a	25	Y	n	n/a	N	n/a	n/a	5	M	M	4	M	M	2	L	L	5	M	M	1	M	M	2	M	M	1	L	L	1	M	M	1	M	M	1	L	L	6	H	H	1	L	L	17
34	married	SC	N	n/a	n/a	24	Y	N	n/a	n	N/A	n/a	2	M	H	2	M	M	4	L	L	1	H	L	2	M	L	2	L	M	4	L	L	1	L	L	1	M	L	3	L	M	2	M	M	1	L	L	9
37	married	SC	N	N/A	n/a	999 (patient wrote uncertain)	Y	N	n/a	N	n/a	n/a	3	M	H	3	M	H	2	M	H	2	M	H	3	H	H	2	M	H	3	H	H	1	L	H	1	L	H	3	M	H	4	M	H	1	L	H	10
34	single	SS	Y	2016-01-15	1 month	17	N	Y	saline irrigation	N	n/a	n/a	5	H	H	4	L	H	4	L	H	3	L	H	2	L	H	2	L	H	1	L	H	1	L	H	1	L	H	4	M	H	4	M	H	4	M	H	16
30	single	SS	N	n/a	n/a	13	Y	Y	blood aspiration	N	n/a	n/a	6	H	H	7	H	H	7	H	H	6	H	H	6	H	M	6	H	H	5	H	M	2	H	H	2	H	H	7	H	H	7	H	H	5	H	H	25
56	married	999	N	n/a	n/a	12	Y	N	n/a	N	n/a	n/a	6	M	H	2	M	H	2	L	M	2	L	M	2	L	M	2	L	M	3	M	M	3	M	H	2	M	M	2	M	H	2	M	H	2	L	M	12
38	single	999	Y	2012-02-08	4 years	14	Y	N	n/a	N	n/a	n/a	5	M	M	6	H	H	5	H	H	7	H	H	5	H	H	4	H	H	6	H	H	2	H	H	1	H	H	7	H	H	7	H	H	6	H	H	23
28	single	999	N	n/a	n/a	16	Y	Y	blood aspiration	N	n/a	n/a	1	H	H	1	H	H	1	H	H	1	H	H	1	H	H	1	H	H	1	H	H	1	H	H	1	H	H	1	H	H	1	H	H	1	H	H	4
32	married	SS	N	n/a	n/a	23	N	Y	blood aspiration	N	n/a	n/a	7	H	M	7	M	M	3	M	M	4	M	M	3	M	M	3	M	M	3	M	M	2	L	M	2	L	M	2	H	M	6	H	M	7	H	M	20
22	single	999	N	n/a	n/a	12.5	N	Y	blood aspiration	N	n/a	n/a	1	L	L	1	L	L	1	M	L	1	M	L	1	M	M	1	H	M	1	M	M	3	M	M	1	M	H	3	H	M	7	H	M	7	H	M	4
23	single	SS	N	n/a	n/	14.5	Y	N	n/a	N	n/a	n/a	6	H	M	2	999	999	1	H	H	5	H	H	3	H	H	2	M	H	2	M	H	1	H	H	`	M	H	7	H	H	7	H	H	3	M	M	15
56	common law	SS	N	n/a	n/a	"early twenties"	Y	N	n/a	N	n/a	n/a	4	H	H	3	H	H	1	H	H	2	M	H	2	H	H	2	H	H	2	M	H	1	H	H	4	H	H	4	H	H	2	H	H	3	H	H	10
42	in a relationship	SS	N	n/a	n/a	22.5	N	N	n/a	N	n/a	n/a	2	H	M	1	L	M	2	H	H	2	M	M	2	H	M	1	L	H	1	L	H	2	H	H	1	H	H	1	L	H	2	M	H	999	999	999	7
22	single	SS	N	n/a	n/a	14	Y	N	n/a	N	n/a	n/a	1	H	H	1	H	H	2	H	H	1	H	H	1	H	H	1	H	H	1	H	H	1	H	H	1	H	H	1	H	H	1	H	H	1	H	H	5
25	single	SS	N	n/a	n/a	13	y	N	n/a	N	n/a	n/a	7	H	H	2	M	H	2	H	H	4	L	H	1	H	H	1	M	H	2	H	H	1	H	H	1	M	H	4	H	H	6	H	H	1	L	H	15
35	single	SS	N	n/a	n/a	13	Y	N	n/a	N	n/a	n/a	4	H	H	4	H	H	1	H	H	6	H	H	1	M	H	1	H	H	4	H	H	1	H	H	1	H	H	6	H	H	1	H	H	1	H	H	14
18	single	SS	Y	2017-05-13	two months	999	Y	Y	blood aspiration	N	n/a	n/a	1	L	M	5	H	M	1	L	M	3	H	H	1	H	H	1	H	L	2	L	H	1	H	M	3	M	H	4	H	M	6	H	M	1	M	L	10
36	999	999	N	n/a	n/a	20	Y	N	n/a	N	n/a	n/a	4	M	M	2	M	H	1	L	H	2	L	H	3	L	H	2	M	H	2	L	H	1	M	H	2	999	999	5	H	H	5	H	H	1	999	999	9
21	single	SS	N	n/a	n/a	999 (can't remember)	Y	N	n/a	N	n/a	n/a	4	M	H	2	L	H	3	L	H	2	L	H	1	L	H	1	L	H	1	L	H	1	L	H	4	M	M	6	H	H	3	L	H	3	M	H	11
21	single	SS	N	n/a	n/a	18	Y	N	n/a	N	n/a	n/a	6	H	H	2	M	H	2	M	H	4	M	H	4	M	H	2	M	H	2	M	H	2	L	H	1	M	H	4	M	H	1	H	H	1	L	H	14
[truncated: 63 more columns]
